# Supplementary material for: The Development of a Multidisciplinary Care Pathway for Patients with Inflammatory Bowel Disease Before, During and After Pregnancy
Source: J Clin Med. 2025 Apr 11;14(8):2644. doi: 10.3390/jcm14082644 (PMC12027973; doi:10.3390/jcm14082644)
Supplement: Supplementary file 1 [file jcm-14-02644-s001.zip]

Archive with 1 entries (1 files):
- jcm-3564665-supplementary.pdf
